# Supplementary material for: Loss of Mature Lamin A/C Triggers a Shift in Intracellular Metabolic Homeostasis via AMPKα Activation
Source: Cells. 2022 Dec 9;11(24):3988. doi: 10.3390/cells11243988 (PMC9777081; doi:10.3390/cells11243988)
Supplement: Supplementary file 1 [file cells-11-03988-s001.zip]

Archive with 2 entries (2 files):
- revised Suppl fig.rtf
- revised Table S1.docx
